# Supplementary material for: Discovery of an Orally Active Benzoxaborole Prodrug Effective in the Treatment of Chagas Disease in Non-human Primates
Source: Nat Microbiol. Author manuscript; Available in PMC 2022 Oct 3. (PMC9519446; doi:10.1038/s41564-022-01211-y)
Supplement: Data_S1 [file EMS151388-supplement-Data_S1.xlsx]

## Sheet: Definitions
Hematology Parameters
White blood cell count (WBC) 10^3/µl
Neutrophil count (Neut) 10^3/µl
Lymphocyte count (Lymp) 10^3/µl
Monocyte count (Mono) 10^3/µl
Eosinophil count (Eos) 10^3/µl
Basophil count (Baso) 10^3/µl
Red blood cell count (RBC) – 106/ µl
Hemoglobin concentration (HGB) – g/dl
Hematocrit (HCT) - %
Mean corpuscular volume (MCV) – fl
Mean corpuscular hemoglobin (MCH) – pg
Mean corpuscular hemoglobin concentration (MCHC) – g/dl
Red blood cell distribution width (RDW) – %
Platelet count (PLT) 10^3/µl
Mean platelet volume (MPV) – fl
Clinical Chemistry Analytes
Cholesterol (CHOL) - mg/dl
Triglycerides (TRIG) - mg/dl
Total bilirubin (Tbil) - mg/dl
Gamma glutamyltransferase. (GGT) - u/l
Alanine aminotransferase (ALT) - u/l
Aspartate aminotransferase (AST) - u/l
Lactate dehydrogenase (LDH) - u/l
Alkaline phosphatase (ALP) - u/l
Creatinine kinase (CK) - u/l
Blood urea nitrogen (BUN) - mg/dl
Creatinine (CREA) - mg/dl
Glucose (GLUC) - mg/dl
Total Protein (TP) – g/dl
Albumin (ALB) – g/dl
Globulin (GLOB) – g/dl
Calcium (Ca) – mg/dl
Phosphorus (Phos) – mg/dl
Sodium (Na) – meq/l
Potassium (K) – meq/l
Chloride (Cl) – meq/l
Total carbon dioxide (TCO2) - mEq/l
Anion Gap (AGAP) - mEq/l
Omolality (OSMO) - mOsm/Kg
Iron (Fe) - µg/dl
Total iron binding capacity (TIBC) - µg/dl

## Sheet: Hematology
		Prebleed prior to study start
	Treated	Animal	Sex	Date	Wbc(10^3/ÂµL)	Neut(10^3/ÂµL)	Lymp(10^3/ÂµL)	Mono(10^3/ÂµL)	Eos(10^3/ÂµL)	Baso(10^3/ÂµL)	Rbc(10^6/ÂµL)	Hgb(G/Dl)	Hct(%)	Mcv(FL)	Mch(Pgs)	Mchc(G/Dl)	Rdw(%)	Plt(10^3/ÂµL)	Mpv(FL)
		T1	F	2017-09-11	3.56	1.42	1.9	0.17	0.06	0	5.37	12.8	39.4	73.4	23.8	32.5	12.1	321	6.6
		T2	F	2017-09-12	4.25	0.51	3.5	0.14	0.09	0.01	6.1	13.7	41.4	67.9	22.5	33.1	11.5	Unavailable	-
		T3	F	2017-09-11	5.64	3.42	1.8	0.4	0.02	0.01	4.96	12	38	76.6	24.2	31.6	12.9	245	6.8
		T5	F	2017-09-12	4.25	1.62	2.33	0.22	0.08	0.01	5.63	13.9	42.1	74.8	24.7	33	11.5	249	7.9
		T6	F	2017-09-12	5.12	2.96	1.88	0.2	0.06	0.02	5.69	13.2	41.2	72.4	23.3	32	12.3	261	7.8
		T7	F	2017-09-11	10.6	9.48	0.8	0.3	0.01	0.01	5.77	12.9	41.7	72.3	22.3	30.9	13.3	292	6.8
		T8	F	2017-09-11	7.19	5.88	1.05	0.22	0.03	0.01	5.48	13.2	41.2	75.2	24.2	32	11.9	473	6.4
		T9	F	2017-09-11	6.19	3	2.81	0.27	0.09	0.01	5.84	13.5	42.8	73.3	23.1	31.5	12.8	345	6.5
		T10	F	2017-09-11	6.94	3.62	3.03	0.25	0.03	0.01	6.01	13.6	42.9	71.4	22.6	31.7	13.1	286	7.5
		T11	F	2017-09-11	3.94	2.77	1	0.15	0.02	0.01	5.4	13.1	41.1	76.1	24.4	31.9	12.5	224	7.1
		T12	F	2017-09-12	5.89	2.3	3.31	0.21	0.04	0.02	5.83	13.4	40.1	68.8	23	33.4	12.6	342	6.7
		T13	F	2017-09-11	12.75	10.56	1.9	0.18	0.1	0	5.43	12.9	40.9	75.3	23.7	31.5	12.3	356	7.4
		T14	F	2017-09-11	7.06	4.91	1.78	0.25	0.11	0.01	5.4	12.4	40.1	74.3	22.9	30.9	12.4	461	6.8
		T15	F	2017-09-12	5.47	2.98	2.3	0.14	0.05	0.01	5.64	13.4	41.9	74.3	23.7	32	11.8	270	7.9
		T16	F	2017-09-11	6.81	5.41	1.16	0.2	0.03	0.01	6.51	14.9	46.9	72	22.9	31.8	12.3	261	7.3
		T17	F	2017-09-11	6.73	3.32	3	0.26	0.13	0.01	6.09	13.5	42.8	70.3	22.2	31.5	12.4	443	6.4
		T18	F	2017-09-12	3.6	2.13	1.34	0.08	0.05	0	5.24	11.7	37.6	71.8	22.4	31.1	11	294	6.9
		T19	F	2017-09-12	4.2	1.54	2.44	0.16	0.06	0	5.62	13	39.2	69.8	23.1	33.2	11.8	297	7
				Mean	6.12167	3.76833	2.07389	0.211111	0.0588889	0.00888889	5.66722	13.1722	41.1833	72.7778	23.2778	31.9778	12.25	318.824	7.04706
		T4	M	2017-09-12	5.16	1.68	3.01	0.22	0.24	0.01	5.38	12.7	39.5	73.4	23.7	32.2	12.3	343	6.5
	Control	Prebleed prior to study start -Controls
		C1	F	2017-09-21	10.18	6.14	3.67	0.23	0.11	0.02	5.41	12.8	40.1	74.1	23.7	31.9	11.5	493	7.7
		C2	F	2017-09-12	7.8	5.39	2.11	0.23	0.06	0.02	4.65	10.4	33.1	71.2	22.3	31.4	11.5	385	6.5
				Control Mean	8.99	5.765	2.89	0.23	0.085	0.02	5.03	11.6	36.6	72.65	23	31.65	11.5	439	7.1
		C3	M	2017-09-11	13.12	11.39	1.36	0.35	0	0.01	5.47	13.7	42.3	77.3	25.1	32.4	12.4	383	6.1
		Mid-dosing bleed
	Treated	Animal	Sex	Date	Wbc(10^3/ÂµL)	Neut(10^3/ÂµL)	Lymp(10^3/ÂµL)	Mono(10^3/ÂµL)	Eos(10^3/ÂµL)	Baso(10^3/ÂµL)	Rbc(10^6/ÂµL)	Hgb(G/Dl)	Hct(%)	Mcv(FL)	Mch(Pgs)	Mchc(G/Dl)	Rdw(%)	Plt(10^3/ÂµL)	Mpv(FL)
		T1	F	2017-10-18	4.78	1.09	3.35	0.25	0.07	0.01	5.5	13.1	41.2	74.9	23.8	31.8	12.8	354	6.5
		T2	F	2017-10-19	6.15	1.04	4.79	0.22	0.09	0.01	6.2	14.2	42.7	68.9	22.9	33.3	11.9	311	7.2
		T3	F	2017-10-18	5.63	2.08	3.28	0.19	0.07	0.01	5.27	12.7	40.7	77.2	24.1	31.2	12.5	210	7.4
		T5	F	2017-10-18	7.65	1.9	5.22	0.43	0.09	0.02	5.91	14.6	46.1	78	24.7	31.7	12.1	266	9.2
		T6	F	2017-10-19	6	3.38	2.3	0.26	0.04	0.01	5.33	12.8	39.7	74.5	24	32.2	12.7	220	9.1
		T7	F	2017-10-18	3.99	1.51	2.17	0.21	0.09	0.02	6.13	13.9	43.4	70.8	22.6	32	12.7	317	6.8
		T8	F	2017-10-18	5.7	1.78	3.7	0.16	0.06	0.01	5.36	13.1	40	74.6	24.4	32.8	12	438	6.6
		T9	F	2017-10-18	7.05	2.28	4.02	0.58	0.16	0.01	5.46	13.1	40.3	73.8	23.9	32.5	13.5	380	6.7
		T10	F	2017-10-18	6.59	1.12	5.12	0.25	0.08	0.02	5.69	12.8	41.5	72.9	22.5	30.8	12.8	279	7.7
		T11	F	2017-10-18	4.73	2.03	2.39	0.26	0.05	0.01	5.47	13.4	41.9	76.6	24.4	32	12.7	251	7.2
		T12	F	2017-10-18	4.52	1.69	2.58	0.16	0.08	0.01	5.82	13.5	42	72.2	23.1	32.1	12.9	373	7.2
		T13	F	2017-10-18	7.07	3.43	3.15	0.3	0.18	0.02	5.18	12.5	39.6	76.4	24.1	31.6	12	367	7.4
		T14	F	2017-10-18	8.23	3.82	3.84	0.38	0.18	0.02	5.8	13.5	43.3	74.7	23.3	31.2	12.7	434	6.7
		T15	F	2017-10-18	4.45	1.6	2.63	0.13	0.08	0.01	5.32	12.6	39.6	74.4	23.7	31.8	12.4	280	8.1
		T16	F	2017-10-18	6.59	3.07	2.99	0.32	0.19	0.02	6.12	14	43.7	71.4	22.8	32	12	260	7.9
		T17	F	2017-10-18	6.3	1.17	4.63	0.28	0.2	0.02	5.91	13.6	42.6	72.1	23	31.9	12.7	432	7.1
		T18	F	2017-10-18	3.22	1.61	1.5	0.08	0.02	0	5.24	11.9	38.2	72.9	22.7	31.2	11.3	291	7.5
		T19	F	2017-10-18	4.27	1.53	2.51	0.17	0.05	0.01	5.46	12.9	38.9	71.2	23.6	33.2	12.5	288	8.8
				Mean	5.71778	2.00722	3.34278	0.257222	0.0988889	0.0133333	5.62056	13.2333	41.4111	73.75	23.5333	31.9611	12.4556	319.5	7.50556
		T4	M	2017-10-19	5.62	0.96	3.89	0.5	0.26	0.01	5.36	12.9	39.9	74.4	24.1	32.3	12.3	306	8.5
		Post-dosing bleed
	Treated	Animal	Sex	Date	Wbc(10^3/ÂµL)	Neut(10^3/ÂµL)	Lymp(10^3/ÂµL)	Mono(10^3/ÂµL)	Eos(10^3/ÂµL)	Baso(10^3/ÂµL)	Rbc(10^6/ÂµL)	Hgb(G/Dl)	Hct(%)	Mcv(FL)	Mch(Pgs)	Mchc(G/Dl)	Rdw(%)	Plt(10^3/ÂµL)	Mpv(FL)
		T1	F	2017-12-06	5.48	3.01	2.22	0.18	0.05	0.01	5.1	12.2	38.2	74.9	24	31.9	12.7	418	6.6
		T2	F	2017-12-05	7.33	0.97	5.87	0.32	0.15	0.02	6.04	14.1	41.9	69.4	23.3	33.7	12.2	319	7.5
		T3	F	2017-12-05	3.67	0.98	2.42	0.21	0.06	0	4.96	12	37.7	76	24.2	31.8	13	265	7.4
		T5	F	2017-12-05	5.82	1.76	3.66	0.33	0.06	0.01	5.62	13.9	43	76.5	24.8	32.3	12	238	10.2
		T6	F	2017-12-05	4.76	2.92	1.59	0.22	0.02	0	5.26	12.7	39.5	75.1	24.1	32.2	12.7	242	8.7
		T7	F	2017-12-05	4.2	2.28	1.61	0.21	0.09	0.02	6.1	13.9	42.7	70	22.8	32.6	13.5	283	6.9
		T8	F	2017-12-05	3.7	2.06	1.2	0.38	0.04	0.01	5.44	13.1	41	75.4	24	32	11.7	Unavailable	-
		T9	F	2017-12-06	7.52	3.85	2.96	0.54	0.13	0.04	5.74	13.5	42.1	73.3	23.6	32.1	12.6	400	7.1
		T10	F	2017-12-06	4.16	1.41	2.61	0.11	0.02	0.01	5.55	12.6	39.9	71.9	22.7	31.6	12.6	311	7.5
		T11	F	2017-12-06	5.51	3.58	1.64	0.26	0.03	0.01	5.53	13.9	41.8	75.6	25.1	33.3	12.5	246	7.1
		T12	F	2017-12-05	3.69	1.8	1.73	0.1	0.06	0.01	5.75	13.4	40.8	71	23.3	32.8	13.3	364	7
		T13	F	2017-12-05	6.15	3.13	2.56	0.22	0.23	0.01	5.14	12.1	39.1	76.1	23.5	30.9	11.9	390	7.4
		T14	F	2017-12-06	8.14	5.36	2.26	0.32	0.2	0.01	5.44	13.1	40.8	75	24	32.1	12.9	478	6.7
		T15	F	2017-12-05	5.08	1.54	3.27	0.18	0.09	0.01	5.39	13.1	40.4	75	24.3	32.4	12.4	296	8.3
		T16	F	2017-12-05	4.41	2.18	1.82	0.22	0.18	0.01	6.11	14	43.7	71.5	23	32	12.3	291	8
		T17	F	2017-12-06	7.03	3.21	3.4	0.28	0.13	0.01	5.61	13	40.4	72	23.2	32.2	13	431	6.4
		T18	F	2017-12-05	5.73	2.83	2.49	0.38	0.03	0.01	5.03	11.7	37.1	73.8	23.2	31.5	11	302	8.4
		T19	F	2017-12-05	4.11	2.26	1.64	0.15	0.05	0.01	5.57	13	39.6	71.1	23.4	32.8	12.3	342	7.2
				Mean	5.36056	2.50722	2.49722	0.256111	0.09	0.0116667	5.52111	13.0722	40.5389	73.5333	23.6944	32.2333	12.4778	330.353	7.55294
		T4	M	2017-12-05	6.68	1.29	4.82	0.34	0.2	0.03	5.49	12.9	41.1	74.9	23.5	31.4	12.8	357	6.8
	Control	C2	F	2018-01-08	4.6	2.96	1.32	0.22	0.09	0.01	5.13	10.7	35.7	69.6	20.9	30	11.5	430	6.5
		End of study bleed
	Treated	Animal	Sex	Date	Wbc(10^3/ÂµL)	Neut(10^3/ÂµL)	Lymp(10^3/ÂµL)	Mono(10^3/ÂµL)	Eos(10^3/ÂµL)	Baso(10^3/ÂµL)	Rbc(10^6/ÂµL)	Hgb(G/Dl)	Hct(%)	Mcv(FL)	Mch(Pgs)	Mchc(G/Dl)	Rdw(%)	Plt(10^3/ÂµL)	Mpv(FL)
		T1	F	2018-03-26	3.51	1.44	1.75	0.25	0.07	0.01	5.46	11.9	39.5	72.3	21.9	30.1	13.4	418	6.3
		T2	F	2018-03-27	5.42	1.12	3.93	0.23	0.12	0.02	6.64	14.7	45.3	68.2	22.2	32.5	11.4	361	7.4
		T3	F	2018-03-27	2.91	1.09	1.62	0.17	0.02	0.01	5.45	12.8	41.2	75.6	23.6	31.1	12.4	262	8.1
		T5	F	2018-03-27	5.63	1.69	3.5	0.37	0.06	0.01	6.04	14.6	45.7	75.7	24.2	31.9	11.5	246	9.7
		T6	F	2018-03-27	7.21	4.26	2.42	0.36	0.17	0.01	5.87	13.3	43.1	73.4	22.7	30.9	12.2	276	8.4
		T7	F	2018-03-26	9.83	8.57	0.76	0.48	0.01	0.01	6.08	13.2	42.5	69.9	21.7	31.1	12.4	221	7
		T8	F	2018-03-26	7.73	5.95	1.4	0.3	0.05	0.01	6.01	13.6	44.2	73.5	22.7	30.8	12.3	490	6.5
		T9	F	2018-03-27	5.19	2.2	2.46	0.3	0.21	0.02	6.02	13.7	44	73.1	22.7	31.1	12.8	360	7.9
		T10	F	2018-03-26	4.54	1.94	2.32	0.21	0.06	0	6.11	13.1	44.2	72.3	21.5	29.6	12.8	283	7.2
		T11	F	2018-03-26	3.78	1.95	1.59	0.2	0.02	0.01	5.56	13.2	41.8	75.2	23.8	31.6	12.2	257	7
		T12	F	2018-03-26	10.31	8.94	0.91	0.44	0.01	0.01	5.84	13	40.4	69.2	22.4	32.2	13.4	336	6.9
		T13	F	2018-03-26	6.74	3.94	2.37	0.26	0.16	0.01	5.79	12.9	42.9	74.1	22.3	30.1	11.8	367	7.3
		T14	F	2018-03-26	8.9	6.95	1.53	0.29	0.12	0.01	5.94	13.4	44.8	75.4	22.5	29.9	12.2	446	6.4
		T15	F	2018-03-27	3.54	1.75	1.63	0.12	0.03	0.01	5.35	12.3	39.8	74.4	22.9	30.9	11.8	324	7.3
		T16	F	2018-03-27	6.07	3.03	2.42	0.38	0.24	0.01	6.68	14.6	46.5	69.6	21.8	31.4	11.4	347	7.6
		T17	F	2018-03-26	4.69	1.68	2.63	0.28	0.09	0.01	6.09	13	43.6	71.6	21.4	29.8	12.7	388	6.9
		T18	F	2018-03-27	3.69	2.26	1.31	0.1	0.02	0	5.43	11.7	38.8	71.5	21.5	30.2	10.8	304	6.9
		T19	F	2018-03-27	5.83	1.88	3.46	0.31	0.17	0.01	5.88	13.1	40.8	69.4	22.2	32.1	12.3	339	7.2
				Mean	5.86222	3.36889	2.11167	0.280556	0.0905556	0.01	5.90222	13.2278	42.7278	72.4667	22.4444	30.9611	12.2111	334.722	7.33333
		T4	M	2018-03-27	3.99	0.86	2.68	0.28	0.16	0.01	5.74	13.1	41.6	72.5	22.8	31.5	12.2	367	6.4
	Control	C2	F	2018-03-26	5.32	2.95	1.72	0.36	0.28	0.01	5.54	11.7	38.7	69.9	21.1	30.2	12.6	398	6.4
		C3	M	2018-03-27	11.38	8.9	2.16	0.27	0.02	0.02	5.8	14	43.9	75.7	24.1	31.9	11.7	320	6.1

## Sheet: Chemistry
		Prebleed prior to study start
	Treated	Animal	Sex	Date	Chol(mg/dl)	Trig(Mg/Dl)	Tbil(Mg/Dl)	Ggt(Iu/L)	Alt(Iu/L)	Ast(Iu/L)	Ldh(Iu/L)	Alp(Iu/L)	Ck(Iu/L)	Bun(Mg/Dl)	Crea(Mg/Dl)	Gluc(Mg/Dl)	Tp(G/Dl)	Alb(G/Dl)	Glob(G/Dl)	Ca(Mg/Dl)	Phos(Mg/Dl)	Na(Meq/L)	K(Meq/L)	Cl(Meq/L)	Tco2(Meq/L)	Agap(Meq/L)	Osmo(Mosm/Kg)	Fe(ÂµG/Dl)	Tibc(ÂµG/Dl)
		T1	F	2017-09-11	189	52	0.15	40	51	28	326	94	439	17	0.58	53	7	4.1	2.9	9.4	4.3	146	3.5	108	27	14.5	301	157	336
		T2	F	2017-09-12	213	121	0.18	52	43	30	405	78	623	21	0.81	57	6.7	3.8	2.9	9.7	4.4	149	3.9	109	32	11.9	308.7	116	331
		T3	F	2017-09-11	144	56	0.18	36	30	29	312	82	159	18	0.65	56	6.9	4.1	2.8	9	4.1	145	3.4	110	22	16.4	299.5	93	376
		T5	F	2017-09-12	118	60	0.16	42	86	29	186	106	762	16	0.58	68	6.8	3.6	3.2	9.1	2.7	148	3.5	113	29	9.5	305.5	142	354
		T6	F	2017-09-12	128	34	0.23	57	43	27	207	56	207	18	0.82	61	6.9	4.1	2.8	9.1	2.5	146	3.7	110	30	9.7	301.8	106	331
		T7	F	2017-09-11	131	40	0.31	63	34	32	333	70	227	21	0.94	53	7.6	3.9	3.7	8.7	3.1	140	3.3	105	21	17.3	290.4	105	305
		T8	F	2017-09-11	173	39	0.16	43	34	21	178	79	738	14	0.7	60	6.5	3.6	2.9	9.2	4.5	145	3.7	111	23	14.7	298.3	100	327
		T9	F	2017-09-11	157	67	0.15	51	32	24	234	114	446	20	0.62	71	7.7	3.7	4	9.2	4	146	3.8	108	26	15.8	303.1	114	383
		T10	F	2017-09-11	141	59	0.14	28	23	21	329	127	472	14	0.76	71	7.3	4.3	3	10	2.4	145	3.5	109	23	16.5	298.9	143	342
		T11	F	2017-09-11	119	21	0.24	44	42	24	334	57	1237	14	0.86	65	6.9	4.1	2.8	8.9	3.6	144	3.5	111	24	12.5	296.6	133	322
		T12	F	2017-09-12	130	31	0.24	28	32	29	384	69	143	24	0.76	56	6.9	4.1	2.8	9.8	2.8	150	3.3	109	30	14.3	311.7	125	357
		T13	F	2017-09-11	166	54	0.23	40	21	17	182	61	199	11	0.7	61	7.3	4.8	2.5	10	3.3	145	3.8	112	21	15.8	297.3	133	400
		T14	F	2017-09-11	126	33	0.15	32	25	30	257	172	1528	18	0.85	70	7.1	4.3	2.8	9.5	4.2	146	4	110	25	15	302.3	50	385
		T15	F	2017-09-12	141	22	0.19	135	49	25	232	108	201	19	0.75	78	7.5	4.3	3.2	9.5	3.2	146	3.7	110	28	11.7	303.1	108	324
		T16	F	2017-09-11	148	77	0.19	48	35	33	478	113	307	13	0.74	71	7	4.2	2.8	9.2	3.6	147	3.8	113	22	15.8	302.6	114	310
		T17	F	2017-09-11	140	70	0.12	50	37	33	545	95	303	14	0.63	65	6.8	3.6	3.2	9.1	3.7	145	3.4	108	26	14.4	298.6	110	372
		T18	F	2017-09-12	170	25	0.18	37	54	29	250	66	189	21	0.65	84	7.5	4	3.5	9.6	3.2	148	3.7	110	28	13.7	308.2	134	319
		T19	F	2017-09-12	145	41	0.18	43	36	27	177	63	190	16	0.7	71	7.2	4.5	2.7	9.7	3.4	148	3.4	107	29	15.4	305.7	158	303
				Mean	148.833	50.1111	0.187778	48.2778	39.2778	27.1111	297.167	89.4444	465	17.1667	0.727778	65.0556	7.08889	4.06111	3.02778	9.37222	3.5	146.056	3.60556	109.611	25.8889	14.1611	301.85	118.944	343.167
		T4	M	2017-09-12	113	56	0.2	60	27	26	416	73	237	18	0.75	62	6.7	3.6	3.1	9.2	3.4	147	3.6	110	29	11.6	303.9	108	280
	Control	Prebleed prior to study start -Controls
		C2	F	2017-09-12	108	56	0.1	43	33	28	216	95	325	18	0.47	59	6.9	3.6	3.3	9	3.6	145	3.7	109	28	11.7	299.7	345	Unavailable
		C2	F	2017-09-13	104	87	0.1	43	44	41	227	101	543	18	0.5	63	6.9	3.6	3.3	9	3	141	3.6	107	27	10.6	291.9	183	380
		C1	F	2017-09-21	112	52	0.1	38	31	24	258	326	196	15	0.49	92	6.9	4.2	2.7	9.7	2.7	149	3.6	110	28	15	288	135	381
				Control Mean	108	65	0.1	41.3333	36	31	233.667	174	354.667	17	0.486667	71.3333	6.9	3.8	3.1	9.23333	3.1	145	3.63333	108.667	27.6667	12.4333	293.2	221	380.5
		C3	M	2017-09-11	91	45	0.22	46	36	24	222	211	132	19	0.99	60	7.1	4.6	2.5	9.9	4	149	3.6	110	26	16.6	308.1	133	403
		Mid-dosing bleed
	Treated	Animal	Sex	Date	Chol(mg/dl)	Trig(Mg/Dl)	Tbil(Mg/Dl)	Ggt(Iu/L)	Alt(Iu/L)	Ast(Iu/L)	Ldh(Iu/L)	Alp(Iu/L)	Ck(Iu/L)	Bun(Mg/Dl)	Crea(Mg/Dl)	Gluc(Mg/Dl)	Tp(G/Dl)	Alb(G/Dl)	Glob(G/Dl)	Ca(Mg/Dl)	Phos(Mg/Dl)	Na(Meq/L)	K(Meq/L)	Cl(Meq/L)	Tco2(Meq/L)	Agap(Meq/L)	Osmo(Mosm/Kg)	Fe(ÂµG/Dl)	Tibc(ÂµG/Dl)
		T1	F	2017-10-18	180	99	0.18	46	46	40	473	114	427	15	0.56	69	7.2	3.9	3.3	9.7	3.3	148	3.9	110	26	16	284	185	376
		T2	F	2017-10-19	175	148	0.17	64	63	24	139	109	338	16	0.91	72	6.7	3.6	3.1	9.6	3.8	150	3.6	109	28	17	289	145	358
		T3	F	2017-10-18	134	81	0.14	42	42	28	164	79	199	13	0.71	58	6.7	3.9	2.8	9.1	2	147	3.3	110	27	13	281	129	410
		T5	F	2017-10-18	115	85	0.2	53	89	29	148	146	479	12	0.69	65	7.3	3.9	3.4	9.3	2.4	148	3.4	111	25	15	283	168	408
		T6	F	2017-10-19	124	108	0.17	58	50	25	134	91	314	15	0.85	66	6.7	3.8	2.9	9	1	150	3.6	110	30	14	288	126	348
		T7	F	2017-10-18	127	72	0.16	67	33	26	214	93	233	16	0.97	56	7.5	3.4	4.1	9.2	2.2	148	3.6	108	28	16	284	124	348
		T8	F	2017-10-18	158	32	0.18	48	67	33	259	84	738	12	0.56	73	6.4	3.5	2.9	9.2	3.9	144	3.5	107	26	15	276	150	343
		T9	F	2017-10-18	141	141	0.17	53	24	34	376	108	1619	15	0.62	55	7.2	3.4	3.8	9.1	2	149	4.3	111	28	14	286	124	376
		T10	F	2017-10-18	125	65	0.19	30	27	20	250	131	353	14	0.71	63	7	4.3	2.7	10	3.9	146	3.4	108	25	16	280	181	359
		T11	F	2017-10-18	122	82	0.17	52	69	28	266	72	416	11	0.77	70	6.9	4.1	2.8	9.6	2	150	3.5	113	26	15	287	159	373
		T12	F	2017-10-18	138	72	0.2	31	29	27	183	88	382	20	0.78	56	6.5	3.7	2.8	9.7	2.5	152	3.8	112	30	14	293	113	383
		T13	F	2017-10-18	154	79	0.15	40	22	15	238	72	210	13	0.74	48	6.8	4.3	2.5	9.8	3.6	148	3.9	112	24	16	283	170	429
		T14	F	2017-10-18	140	102	0.14	35	33	30	449	136	648	14	0.71	56	7	4	3	9.6	3.1	150	3.9	112	27	15	287	84	377
		T15	F	2017-10-18	113	29	0.15	82	35	25	154	84	548	15	0.91	54	6.6	3.8	2.8	9	1.8	149	3.7	111	28	14	285	111	326
		T16	F	2017-10-18	133	76	0.17	53	40	26	213	116	237	13	0.76	69	7	4.1	2.9	9.6	2.4	149	3.4	110	27	15	286	126	340
		T17	F	2017-10-18	148	70	0.17	53	55	34	475	114	332	13	0.58	79	7	3.6	3.5	9.5	4.8	147	3.7	109	25	17	282	169	412
		T18	F	2017-10-18	151	62	0.13	37	40	23	156	65	197	15	0.65	58	6.9	3.7	3.2	9.2	2.5	150	3.4	111	27	15	288	125	337
		T19	F	2017-10-18	115	66	0.19	50	44	27	198	75	552	15	0.64	68	6.9	4.1	2.8	9.7	3.2	148	3.5	109	27	16	284	154	324
				Mean	138.5	81.6111	0.168333	49.6667	44.8889	27.4444	249.389	98.7222	456.778	14.2778	0.728889	63.0556	6.90556	3.83889	3.07222	9.43889	2.8	148.5	3.63333	110.167	26.8889	15.1667	284.778	141.278	368.167
		T4	M	2017-10-19	119	95	0.19	65	56	28	375	90	206	16	0.68	53	6.6	3.4	3.2	9.2	3.8	148	3.7	107	30	15	284	155	325
		Post-dosing bleed
	Treated	Animal	Sex	Date	Chol(mg/dl)	Trig(Mg/Dl)	Tbil(Mg/Dl)	Ggt(Iu/L)	Alt(Iu/L)	Ast(Iu/L)	Ldh(Iu/L)	Alp(Iu/L)	Ck(Iu/L)	Bun(Mg/Dl)	Crea(Mg/Dl)	Gluc(Mg/Dl)	Tp(G/Dl)	Alb(G/Dl)	Glob(G/Dl)	Ca(Mg/Dl)	Phos(Mg/Dl)	Na(Meq/L)	K(Meq/L)	Cl(Meq/L)	Tco2(Meq/L)	Agap(Meq/L)	Osmo(Mosm/Kg)	Fe(ÂµG/Dl)	Tibc(ÂµG/Dl)
		T1	F	2017-12-06	187	64	0.19	41	52	26	217	111	260	17	0.58	63	7.2	3.9	3.3	9.5	4.6	147	3.5	107	28	16	283	135	357
		T2	F	2017-12-05	193	152	0.14	54	63	34	509	100	337	14	0.78	84	6.8	3.7	3.1	9.5	3.2	146	3.4	107	26	16	281	99	333
		T3	F	2017-12-05	141	111	0.12	38	59	32	322	77	328	17	0.68	51	6.6	3.7	2.9	8.9	2.1	148	3.4	111	26	14	284	93	388
		T5	F	2017-12-05	121	78	0.15	47	97	40	356	195	628	12	0.68	67	7	3.7	3.3	9.1	2.4	147	3.6	109	28	14	281	123	379
		T6	F	2017-12-05	130	58	0.15	54	39	30	197	100	657	16	0.84	57	6.7	3.8	2.9	8.8	1.8	150	3.5	111	30	13	288	100	363
		T7	F	2017-12-05	133	56	0.13	63	41	31	294	87	306	17	0.9	69	7.6	3.6	4	9.1	1.9	147	3.7	108	26	17	283	104	332
		T8	F	2017-12-05	163	74	0.1	53	87	28	209	122	255	10	0.6	65	6.8	3.3	3.5	9	2.7	148	3.7	113	25	14	282	102	367
		T9	F	2017-12-06	147	63	0.14	51	39	27	260	132	667	18	0.64	74	7.5	3.5	4	9.3	3.6	147	4.4	109	28	14	284	72	386
		T10	F	2017-12-06	123	59	0.15	30	35	20	107	143	292	15	0.7	62	7.1	4.1	3	9.8	3.8	148	3.5	110	28	14	284	129	356
		T11	F	2017-12-06	121	42	0.17	52	91	31	225	66	656	13	0.75	70	7.1	4.1	3	9.2	4.7	148	3.7	113	24	15	284	105	359
		T12	F	2017-12-05	150	61	0.17	29	41	42	392	83	625	20	0.83	48	7	3.8	3.2	9.6	2.9	151	3.4	111	28	15	291	154	419
		T13	F	2017-12-05	157	158	0.12	39	35	18	204	80	240	11	0.62	50	6.9	4.2	2.7	9.4	3.7	147	3.7	110	26	15	280	174	437
		T14	F	2017-12-06	141	51	0.12	31	28	26	300	105	479	15	0.65	58	7.2	4	3.2	9.5	5.2	148	3.8	111	26	15	284	67	354
		T15	F	2017-12-05	125	44	0.14	89	31	32	485	87	309	14	0.78	66	6.9	4.1	2.8	9.2	1.9	146	3.7	107	29	14	280	109	325
		T16	F	2017-12-05	129	113	0.14	47	48	45	796	138	783	14	0.66	75	6.9	4	2.9	9.4	2.1	149	3.8	113	23	17	286	144	353
		T17	F	2017-12-06	155	93	0.1	51	71	27	178	102	341	14	0.53	86	6.8	3.4	3.4	9.2	4.6	145	3.4	109	24	15	279	105	386
		T18	F	2017-12-05	160	61	0.11	35	43	35	365	66	1583	17	0.65	75	7.2	3.9	3.3	8.7	4.3	148	3.5	107	26	19	286	102	332
		T19	F	2017-12-05	115	61	0.15	42	46	32	393	69	339	15	0.64	44	6.8	4.2	2.7	9.4	2.9	148	3.4	109	28	14	283	159	316
				Mean	143.944	77.7222	0.138333	47	52.5556	30.8889	322.722	103.5	504.722	14.9444	0.695	64.6667	7.00556	3.83333	3.17778	9.25556	3.24444	147.667	3.61667	109.722	26.6111	15.0556	283.5	115.333	363.444
		T4	M	2017-12-05	127	100	0.16	51	64	32	524	79	291	14	0.68	51	6.8	3.6	3.2	9.3	4	150	3.5	110	29	15	287	136	309
		End of study bleed
	Treated	Animal	Sex	Date	Chol(mg/dl)	Trig(Mg/Dl)	Tbil(Mg/Dl)	Ggt(Iu/L)	Alt(Iu/L)	Ast(Iu/L)	Ldh(Iu/L)	Alp(Iu/L)	Ck(Iu/L)	Bun(Mg/Dl)	Crea(Mg/Dl)	Gluc(Mg/Dl)	Tp(G/Dl)	Alb(G/Dl)	Glob(G/Dl)	Ca(Mg/Dl)	Phos(Mg/Dl)	Na(Meq/L)	K(Meq/L)	Cl(Meq/L)	Tco2(Meq/L)	Agap(Meq/L)	Osmo(Mosm/Kg)	Fe(ÂµG/Dl)	Tibc(ÂµG/Dl)
		T1	F	2018-03-26	168	120	0.12	45	87	28	387	117	485	17	0.63	50	6.9	4	2.9	9.5	4.5	149	3.7	107	31	15	286	108	409
		T2	F	2018-03-27	197	124	0.16	53	53	35	493	84	1737	15	0.77	62	6.6	3.9	2.7	9.6	4.2	146	3.9	109	26	15	280	127	351
		T3	F	2018-03-27	162	77	0.12	43	53	32	399	65	198	18	0.78	54	6.5	4	2.5	9.3	3	148	3.7	109	28	15	285	95	396
		T5	F	2018-03-27	129	61	0.17	48	95	29	281	131	506	16	0.71	56	6.7	3.9	2.8	9.2	2.4	149	3.6	109	30	14	286	137	388
		T6	F	2018-03-27	141	137	0.12	49	29	21	157	60	146	13	0.75	65	6.4	4	2.4	8.8	2.3	148	3.6	111	28	13	284	110	371
		T7	F	2018-03-26	101	20	0.45	60	76	199	1914	92	14833	38	1.07	75	6.6	3.3	3.3	8.5	3.4	147	2.9	104	29	17	291	23	299
		T7	F	2018-03-27	85	24	0.41	51	195	392	2200	150	15016	17	0.83	83	6	2.9	3.2	8.2	2.5	145	3.3	108	27	13	280	34	267
		T8	F	2018-03-26	158	50	0.15	47	45	24	274	113	403	16	0.58	65	6.4	3.5	2.9	9.3	3.2	148	3.7	112	24	16	285	87	357
		T9	F	2018-03-27	152	120	0.14	47	27	25	387	97	468	19	0.57	64	6.9	3.6	3.3	9.3	3.4	147	3.8	107	29	15	284	133	410
		T10	F	2018-03-26	126	111	0.12	30	25	18	247	117	205	18	0.71	58	6.9	4.2	2.7	9.7	2.7	147	3.5	109	25	17	283	147	392
		T11	F	2018-03-26	126	50	0.14	49	70	23	194	63	374	15	0.74	73	6.8	4.4	2.4	9.4	2.4	148	3.3	112	26	13	285	143	358
		T12	F	2018-03-26	118	31	0.84	30	69	203	1688	80	6914	29	0.85	55	6.1	3.8	2.3	9.3	3.3	149	3.5	109	29	15	291	32	376
		T13	F	2018-03-26	151	141	0.14	41	18	16	241	71	290	11	0.66	54	6.9	4.7	2.2	10.1	4.8	147	4.1	112	23	16	280	183	424
		T14	F	2018-03-26	136	61	0.19	32	22	24	292	89	124	16	0.78	57	6.9	4.3	2.6	9.4	4	147	3.7	111	23	17	282	103	347
		T15	F	2018-03-27	110	27	0.12	67	25	21	122	76	171	15	0.83	63	6.2	4	2.2	8.8	3.5	148	3.6	111	28	13	284	93	320
		T16	F	2018-03-27	127	66	0.17	49	39	34	508	132	224	19	0.7	77	6.5	4.2	2.4	9.6	3.1	148	3.5	111	23	18	286	161	337
		T17	F	2018-03-26	152	105	0.1	44	36	33	636	94	407	14	0.59	54	6.7	3.6	3.1	9.1	3.5	145	4	110	25	14	278	147	401
		T18	F	2018-03-27	153	88	0.12	32	27	18	140	68	173	15	0.62	69	6.4	3.9	2.5	8.7	3.7	148	3.4	110	26	15	284	112	353
		T19	F	2018-03-27	132	84	0.16	38	30	33	492	54	274	17	0.68	48	6.8	4.2	2.6	9.6	2.5	148	3.3	110	27	14	284	151	346
				Mean	138.105	78.7895	0.207368	45	53.7368	63.5789	581.684	92.2632	2260.42	17.7895	0.728947	62.2105	6.58947	3.91579	2.68421	9.23158	3.28421	147.474	3.58421	109.526	26.6842	15	284.105	111.895	363.263
		T4	M	2018-03-27	115	101	0.17	49	39	23	348	70	432	18	0.76	57	6.3	3.5	2.8	9.3	4.3	148	3.6	109	30	13	285	121	309
	Control
		C2	F	2018-03-26	79	155	0.09	43	20	17	250	125	132	19	0.51	63	6.7	3.5	3.2	9.1	2.4	145	3.6	109	27	13	280	142	417
		C3	M	2018-03-27	100	66	0.16	45	39	32	213	170	367	14	0.97	49	6.6	4.4	2.3	9.8	3.6	150	3.6	108	32	14	287	181	405

## Sheet: Weight
		Bodyweights (Kg)
		Treated animals
		Animal	2017-09-11	2017-10-18	2017-11-16	2017-12-06	2017-12-19	2018-01-08	2018-01-22	2018-02-27	2018-03-26	2018-04-10				Weight gain/maintained
		T1	7	7.8	7.8	8.2	8	7.8	7.95	8.1	8.15	8.15				Weight loss
			2017-09-12	2017-10-19	2017-11-16	2017-12-05	2017-12-20	2018-01-09	2018-01-22	2018-02-27	2018-03-27	2018-04-11
		T2	7.4	7.5	8	8.1	7.8	7.7	7.9	7.95	7.85	8.1
			2017-09-11	2017-10-18	2017-11-16	2017-12-05	2017-12-20	2018-01-09	2018-01-22	2018-02-27	2018-03-27	2018-04-10
		T3	6.37	7	7.3	7.5	7.5	7.6	7.6	8.05	8	7.95
			2017-09-12	2017-10-19	2017-11-16	2017-12-05	2017-12-20	2018-01-09	2018-01-22	2018-02-27	2018-03-27	2018-04-10
		T4	8.9	9.4	9.7	9.7	9.7	9.8	9.95	10.2	10.15	10.2
			2017-09-12	2017-10-18	2017-11-16	2017-12-05	2017-12-20	2018-01-08	2018-01-23	2018-02-26	2018-03-27	2018-04-09
		T5	7.4	7.5	7.7	7.8	7.6	7.8	7.9	7.9	8	8.1
			2017-09-12	2017-10-19	2017-11-16	2017-12-05	2017-12-20	2018-01-09	2018-01-22	2018-02-27	2018-03-27	2018-04-11
		T6	5.2	5.3	5.5	5.8	5.5	5.4	5.6	5.7	5.75	5.9
			2017-09-11	2017-10-18	2017-11-16	2017-12-05	2017-12-19	2018-01-08	2018-01-23	2018-02-26	2018-03-26	2018-04-09
		T7	6.4	6.6	6.9	6.9	6.5	6.6	6.8	6.95	7	6.85
			2017-09-11	2017-10-18	2017-11-16	2017-12-05	2017-12-19	2018-01-08	2018-01-23	2018-02-26	2018-03-26	2018-04-09
		T8	6.7	7.1	7.3	7.1	6.7	6.8	7.15	7.25	7.55	7.15
			2017-09-11	2017-10-18	2017-11-16	2017-12-06	2017-12-20	2018-01-09	2018-01-22	2018-02-27	2018-03-27	2018-04-10
		T9	7.7	8	8.3	8.1	8.1	8.2	8.25	8.45	8.65	8.7
			2017-09-11	2017-10-18	2017-11-16	2017-12-06	2017-12-19	2018-01-08	2018-01-23	2018-02-27	2018-03-26
		T10	7.6	7.7	7.7	7.8	7.4	7.6	7.65	7.8	7.85
			2017-09-11	2017-10-18	2017-11-16	2017-12-06	2017-12-19	2018-01-08	2018-01-23	2018-02-26	2018-03-26
		T11	7.1	7.2	7	7	6.6	6.9	6.85	6.95	6.95	Weighed less at end of study
			2017-09-12	2017-10-18	2017-11-16	2017-12-05	2017-12-19	2018-01-08	2018-01-23	2018-02-26	2018-03-26
		T12	6.3	6.4	6.7	7	6.6	7	7.15	7.3	7.5
			2017-09-11	2017-10-18	2017-11-16	2017-12-05	2017-12-19	2018-01-08	2018-01-23	2018-02-26	2018-03-26
		T13	7.2	7.5	7.9	8.4	7.9	8.2	8.1	8.35	8.2
			2017-09-11	2017-10-18	2017-11-16	2017-12-06	2017-12-19	2018-01-08	2018-01-23	2018-02-26	2018-03-26
		T14	7.3	7.7	7.7	8.4	7.7	8.2	8.2	8.25	8.75
			2017-09-12	2017-10-18	2017-11-16	2017-12-05	2017-12-20	2018-01-09	2018-01-22	2018-02-27	2018-03-27
		T15	5.5	5.2	5.5	5.5	5.1	5.1	5.25	5.2	5.25	Weighed less at end of study
			2017-09-12	2017-10-18	2017-11-16	2017-12-05	2017-12-20	2018-01-09	2018-01-22	2018-02-27	2018-03-27
		T16	5.6	5.5	5.6	5.7	5.6	5.8	5.65	5.75	5.7
			2017-09-11	2017-10-18	2017-11-16	2017-12-06	2017-12-19	2018-01-08	2018-01-22	2018-02-26	2018-03-26
		T17	6.5	7	7.1	7.1	7.1	7.4	7.3	7.55	7.55
			2017-09-12	2017-10-18	2017-11-16	2017-12-05	2017-12-20	2018-01-09	2018-01-22	2018-02-27	2018-03-27
		T18	5.9	6.1	6.8	6.3	6.2	6.1	6.3	6.35	6.5
			2017-09-12	2017-10-18	2017-11-16	2017-12-05	2017-12-19	2018-01-08	2018-01-23	2018-02-26	2018-03-27
		T19	7.9	8.2	8.5	9.1	8.4	8.4	8.7	8.95	9.25
		Control animals
		Animal	2017-09-21	2017-11-16	2017-12-06	2017-12-20	2018-01-09	2018-01-22	2018-01-27	2018-03-06
		C1	5.2	5	5.1	4.9	4.9	4.9	4.75	4.9	Weighed less at end of study
			2017-09-12	2017-09-13	2017-11-16	2017-12-06	2017-12-19	2018-01-08	2018-01-23	2018-02-26	2018-03-26	2018-04-09
		C2	9.3	9.5	9.8	10	9.9	10	10.35	10.4	10.75	10.85
			2017-09-11	2017-11-16	2017-12-06	2017-12-20	2017-01-09	2017-01-22	2017-02-27	2017-03-27
		C3	8.5	8.9	9.1	8.8	9	9.1	9.25	9.1

## Sheet: Histology
		Heart	Skel mm	Small Int	Large Int	Comments
	T1	2*	0	0	0	Heart- Multifocal areas of mild lymphohistiocytic inflammation/myofiber loss; regional area of mild-moderate myocardial fibrosis; intravascular bacterial or fungal thrombus. Heart lesions are likely related to thromus/infection but Chagas can't be ruled out.
	T2	0	2*	0	1*	Sk mm- Multifocal areas of mild lymphohistiocytic inflammation and myofiber loss; Lrg Int- Mild diffsue lymphoplasmactic colitis; focal area of mild lymphohistiocytic inflammation in muscularis
	T3	0	1*	0	0	Sk mm- Multifocal areas of mild lymphohistiocytic inflammation and myofiber loss
	T4	1*	1*	0	0	Heart- Regional area of mild-moderate myocardial fibrosis
	T5	1*	0*	0*	0	Heart - multiple foci of mild lymphoctic inflammation Sk mm- one section has acute myofiber degeneration (ketamine artifact) Small int- prominent villar tip necrosis/apoptosis, multifocal
	T6	3*	0	0	0	Heart- multifocal areas of mild to moderate myocardial, subepicardial, and perivascular lymphohistiocytic and plasmacytic inflammation; regional area of mild-moderate myocardial fibrosis
	T7	1*	0	0	0	Heart- mutifocal areas of mild epicarditis
	T8	0	0	0	0	No overt pathology identified
	T9	0	1*	0*	1*	Sk mm- mild focal area of neutrophilic and lymphocytic inflammation Small int- prominent villar tip necrosis/apoptosis, multifocal Lrg Int- focal area of mild lymphohistiocytic inflammation in muscularis
	C1	4*	3*	0	0	Heart-multifocal areas of mild myocardial and subepicardial lymphohistiocytic inflammation Sk mm- Mild neutrophilic, lymphocytic perivascular inflammation, more severe in one section than the other
	C2	3*	0	0	0	Heart- multifocal areas of mild to moderate myocardial, subepicardial, and perivascular lymphohistiocytic and plasmacytic inflammation; regional area of mild-moderate myocardial fibrosis
		Numbers above represent lesions that could be consistent with Chagas. Graded 0 (unlikely Chagas-related pathology) to 5 (likely Chagas-related pathology)
		* = Chagas comments or non-Chagas related finding comments
