# Supplementary material for: Discovery of an Orally Active Benzoxaborole Prodrug Effective in the Treatment of Chagas Disease in Non-human Primates
Source: Nat Microbiol. Author manuscript; Available in PMC 2022 Oct 3. (PMC9519446; doi:10.1038/s41564-022-01211-y)
Supplement: SourceData_ExtendedData_fig3 [file EMS151388-supplement-SourceData_ExtendedData_fig3.xlsx]

## Sheet: Extended data 3
	date	Tc1 (3)	Tc2 (6)	Tc3 (11)	Tc4 (16)	Tc5 (22)	Tc7 (27)	Tc8 (31)	Tc11 (35)	Tc17 (51)	Kn107 (20)	G10 (36)	Tc lysate (50)	GFP (58)
T10	2017-09-13	237	101.5	-79	163.5	8	214.3	3900.8	529.5	36563.8	532.3	-428.3	2209	141
T10	2017-11-17	270.5	665	90	535.8	180.5	425	7965.5	327	59756.8	1034.5	-11	4441.5	345.3
T10	2017-12-06	659.5	265	-152.3	372.3	84.8	738.5	9228.8	654	65416.8	1710.3	76	4943	377.5
T10	2017-12-20	434	592	135.3	208.8	22.8	355.3	8856.3	688	70625.8	2381	-95.8	4255.8	73
T10	2018-01-09	1612.3	655.8	157.5	564	270.8	715	10688.8	1380.5	71178.3	1986.5	378	5501.5	518.8
T10	2018-01-23	1362	699	146.5	186	-22.5	975.3	8016.5	552.5	66239.8	1535.8	-51	4314.8	276.5
T10	2018-02-27	2091.5	372	67.5	332.5	-67.5	800.5	11196	637	76432.8	1986.5	118.5	5602.8	428.8
T10	2018-03-28	13845.5	913.5	488.5	693.8	84.8	2751	26575	1210	88299.5	6626	102.5	12617	798.5
T10	2019-02-19	236.8	427.5	101	102	90	564	7249.5	704.5	16342.3	273	1.3	1780.5	317.8
T10	2020-06-18	0	174.8	-31	-67.5	406.3	359.3	4008.3	129.3	15209.3	407.8	0.3	1588.8	847.8
T10	2021-05-20	133.8	11.3	-82.5	-45	22.8	135.5	2125.5	96	9684.8	171	146.8	653	476.5
T11	2017-09-13	-53.8	401.3	24.8	100	44.5	443	7298	366	139.5	459	225.8	3291.8	62.5
T11	2017-11-17	44	728.3	15.8	172.5	-17	818.8	11307.5	605.8	313.3	703	311.8	4119.5	-37.5
T11	2017-12-06	299	1014.3	24	385.3	45	1262.3	14679.5	1512.5	792.5	1113	471.8	5321	49.3
T11	2017-12-20	529.5	1449.3	122	535.5	-8	1391.3	17784	1616.8	991.3	1609	803.8	5667.3	-44.3
T11	2018-01-09	379.3	1130.8	73.3	426	53.5	1335.8	15983.5	1293.5	829	1307.5	589.8	5679	-28.3
T11	2018-01-23	608.5	1580.3	88.8	582.5	122.3	1722.5	19308.5	2152.5	997	1680.5	817	5902.8	-42
T11	2018-02-27	471.3	1004.3	18.3	335.3	28.3	1177	17372.5	1814.3	625.3	1361.5	552.3	5162.3	83.5
T11	2018-03-28	1043.3	1756.8	84.3	755.5	18.5	1709.8	21467.8	5571	919.5	1260.3	1000	6151	2.5
T11	2019-02-19	-16.8	346.3	19.8	109	19.3	585	7342.5	280.8	302	596.5	221.8	3020.3	38
T11	2020-06-18	-92.8	229.8	-34.3	23.5	-6.8	133.5	4558	180	144.5	290.5	107.8	2421.5	-30.5
T11	2021-05-20	-92.8	133.3	15.3	-31.3	43.5	115.5	4139	130.5	105	224	88	2014.8	63
T12	2017-09-13	225.5	4775	4876.3	1663.3	496	5158.3	94727.3	310.3	157	882	2103	20401.3	338
T12	2017-11-17	191.5	4543.8	3991.3	1161.5	163.5	4983.8	88367.8	100.8	-17.8	747.3	1950.8	18349.3	468
T12	2017-12-06	294.8	3236.3	3574	941.8	330	3800	83553.3	361	-68.3	1180.8	1945	16382	-45.3
T12	2017-12-20	68	5085	4667.8	1172.5	705.5	5378	99484.8	327.3	-12.3	1084.5	2937	20959.5	439.5
T12	2018-01-09	344	6218	5930.5	1748	649.3	6540	112502	11.5	-170.8	1592	3738	23580.8	603
T12	2018-01-23	654.3	7971.5	7464	3450.5	428.5	8834	124211	451	55.8	2516.5	5564	33598.8	478.8
T12	2018-02-27	761	6855.3	6257.3	1736.3	857	9944.5	127413	518.5	348.8	2471.8	4301.5	35053.3	513
T12	2018-03-28	2395.8	5209.3	5637.5	3591.3	1736.8	10288.8	132239	248	517.8	5008.3	3749.3	37776.3	693.3
T12	2019-02-19	338.3	2367.5	2294.5	449.8	-90	1556	39755.8	34	106.5	656.3	445.5	10045.3	545.8
T12	2020-06-18	79	930	1189.3	231.3	0.3	1663.5	26558.3	169.3	3.5	239	434	7271.5	400
T12	2021-05-20	169.5	1381.3	625.5	417.5	34.5	1082.8	22397.8	56.5	122.3	250	208.5	5969.5	554.8
T13	2017-09-13	1353.5	535.3	744	-33.5	6.5	214	749.8	67.5	10084.8	3125.8	-45	4808	467.8
T13	2017-11-17	4359.5	192	1048	230.5	665.5	620.5	1076.8	101.5	21337	6434.3	-107	8799.5	349.5
T13	2017-12-06	6415.5	372	2559.3	242.5	1274.5	609.3	2418.3	321	34805.3	11626.8	361	12875.3	511.8
T13	2017-12-20	7937.5	580.8	1612	236.8	1443	639.5	2429.8	85.3	33818.8	10420.3	-33.8	11815.3	292.5
T13	2018-01-09	8095.5	570	1916.8	201.8	1319.5	592	2807.3	354.5	34748.5	10572.5	310.5	11826.8	298.8
T13	2018-01-23	9059.8	366.5	2514	400.3	1759	784	3354.3	377.5	41153.3	10702.3	468.5	12402	513
T13	2018-02-27	12419.3	643	3241.8	427	2277.8	1606.8	4436.8	94.3	46937	16502.8	581	15513.5	231
T13	2018-03-28	37670	1499.8	6364.8	1032	9510.3	3822.3	14550.5	352	57524	22963.5	1539	27983.8	676.3
T13	2019-02-19	1420.5	445.3	851	17	518.5	256.5	428.3	192	9966.3	4264	8310	5693	3642
T13	2020-06-18	7769.8	586	2373.3	282.3	1651.8	462.5	3072.8	169	34506.3	12365.5	169.5	13653	586.3
T14	2017-09-13	10485.5	1150	8726.8	293.3	4679	2142.5	14916.5	290	23953	6428.8	95	8725.8	355.3
T14	2017-11-17	12571.8	1386.5	9916.3	260.3	5604	2142.3	14037.3	394.5	26935.3	6812	-191.8	8432.8	73.5
T14	2017-12-06	16066.8	2108.5	12176.5	372.3	6094.3	3484.3	17752.8	592	30599.5	9039	-166.5	13304	208.5
T14	2017-12-20	14747.5	1646	12752	389	6010	3146	20458.5	343.8	29968.3	8952.3	118.5	9385.5	580.5
T14	2018-01-09	17222.5	1809.5	14702.5	220	8298.5	3619.3	24291.8	316	33767.8	9439.5	-174.8	11156	716
T14	2018-01-23	17194.3	2136.8	15722.8	-28	7915	4555.5	26332.5	716.3	30667.3	9969.5	-242.3	12903.8	231
T14	2018-02-27	21202.5	2255	14336	428.8	7577	4380.5	28412.8	445.3	39055.5	10758.5	-174.8	13788.5	-6
T14	2018-03-28	28790.5	2328.3	10807	232.3	7001.8	4758.5	42805.8	355.3	27831.3	12788	-383.3	14425.5	733.3
T14	2019-02-19	5389.3	597.5	6398.5	146.8	3343.3	1150.3	8715.5	304.5	19420.5	12664	-11	6939	451
T14	2020-06-18	2181.8	90.3	2249.5	108	1332.8	439.8	3838.8	225.5	11110.5	14225.5	-118	4419.3	247.8
T14	2021-05-20	958.5	220	1605	219.8	1300.5	558	3478.3	124	7125.3	9879	-202.8	4644.8	473.3
T13	2021-05-20	366.5	34	383	-12.5	95.8	158.3	240.8	265	4182.3	2217.5	5355.8	2620.5	2570.8
T15	2017-09-13	5568.3	685.5	582.3	-2	3745	237.8	1950.8	2659.5	513	697	808	6881	-77.8
T15	2017-11-17	8082.3	1143.8	1191.5	78	5833	487.8	4239.3	4290.5	691.5	1128	1368.8	8649.8	-4.3
T15	2017-12-06	12271.3	1832.5	2423.5	75.5	9346	798	5228.8	7356.8	1119.8	1651	2727.3	12118.8	50.5
T15	2017-12-20	10785.3	1735.8	1832	134.3	7938	821.3	4738	7820	1110.8	1546.8	2899.8	11511.8	-63.3
T15	2018-01-09	13324.5	2145.8	2651	171.3	10750.5	1168	6688.8	9872	1720.5	2141	3865.3	11865.3	9
T15	2018-01-23	14841	1848.3	2834.8	182	10985.3	1212.8	6582.8	10799	1689.8	2383.8	4110.8	12945.3	-70.5
T15	2018-02-27	13696.8	2026.5	2767	135	12200	867	6576	11476.3	1507	2179.5	4124	14298.5	19.8
T15	2018-03-28	21160.3	2657	4917.8	254.3	14293	3047	20210.5	24692.5	1892.5	2661.3	6616.3	17978.3	87.8
T15	2019-02-19	6746.3	746.8	963	-1	4892.3	243.8	2387.5	2060.5	846.5	721.8	722.3	7101.8	8.8
T15	2020-06-18	3257.3	451.5	575	-12.8	2460.8	166.8	971.8	987.8	477.5	349.5	315.5	3355.5	37.5
T15	2021-05-20	1476.3	113.8	235.8	-65	968.3	0.3	337	518	286.5	231.8	109	2187	-18.5
T16	2017-09-13	1723.5	516	826.3	939	136	811.3	13439	2454.3	3352.5	895.3	57.3	8586.3	-27
T16	2017-11-17	326.8	176	86.8	306.3	30.3	255.3	7547.3	130.5	1160.5	351.8	40.5	3689	66.5
T16	2017-12-06	410.3	237.3	253.8	452.3	19	407.5	8063.3	121.5	1617.5	517.3	57.8	4620.8	-90.8
T16	2017-12-20	521.8	226	276.3	672	100.5	356.8	9213.8	185.5	1903	479.8	92.8	5110.8	-47.3
T16	2018-01-09	257.5	182.5	236.5	358.5	49	228.8	7050.5	85	1056	357	56.5	3034.8	-22.8
T16	2018-01-23	320	210.5	218.3	447	39.5	558.5	7726	120.3	1272.5	333.3	82	4360.8	-77.5
T16	2018-02-27	268.3	161	148.8	359.3	24.3	484.3	8080.5	130	1196.3	236.5	24.3	3837.3	-13.3
T16	2018-03-28	200.5	186.8	181	429.5	-4	279.5	7778.5	126.5	999.5	223.8	30.8	3285	-107.3
T16	2019-02-19	135.8	58.3	110.8	274.5	27	250	5932	23.5	641.5	116	12	2636.5	-72.8
T16	2020-06-18	74.3	132	224.8	477.8	86.3	195.3	6199	128.8	760.5	60.5	71.5	2435.8	-35.8
T16	2021-05-20	63.5	48	75.3	314.8	54	190.3	5317	68	694.8	5	69.5	1746.3	-88.8
T18	2017-09-13	2768.8	1387.5	4192.3	74.8	87	5136.8	41949.3	34597.5	118.5	7540.3	78.3	10150.3	184.8
T18	2017-11-17	1147	1527.3	4949.8	58.5	37.8	4567.8	32483.5	24185	318	6585.5	100.5	8306	103
T18	2017-12-06	1955.8	2045.8	7431.3	67.5	62.3	5128.3	43211.5	27826.8	535	9553.5	217.5	9649.5	72
T18	2017-12-20	662.3	937.3	3112.5	24	24	2930.5	25803.5	18164	98.5	3597.8	-0.3	6930.3	7.5
T18	2018-01-09	527.8	1189.3	2744.8	30.8	57.5	2964.8	25758	18795.5	129	4289.8	65.8	6286.3	80.5
T18	2018-01-23	726.3	1307.5	4493.5	25.5	18.5	3860	29749.3	19742.8	233.5	5048.5	58.8	6303.8	-51
T18	2018-02-27	569	1042.5	3211.5	-42.3	17.8	3179.5	31091	17002.5	213.5	4413	99	6500	-28.8
T18	2018-03-28	837.5	1830	4812.3	-30.5	4.3	3924.3	31017.8	22651.5	338	7968.5	124.3	7802.3	43.5
T18	2019-02-19	187.3	645.3	2512.5	-0.3	-43	2019.3	16878.8	12247.5	174	3643.8	70.8	5032	93
T18	2020-06-18	257.3	955.8	2831.3	-18.3	51.5	2734	16884.5	13222.5	246	4478.3	143.3	5336.3	403.5
T18	2021-05-20	75.3	473.8	1572.3	-38.5	70	1336	10982.3	8999	141.8	3760	85.5	3500.3	67.3
	Extended data 3. IgG responses to recombinant T. cruzi proteins pre and post treatment
