# Supplementary material for: Discovery of an Orally Active Benzoxaborole Prodrug Effective in the Treatment of Chagas Disease in Non-human Primates
Source: Nat Microbiol. Author manuscript; Available in PMC 2022 Oct 3. (PMC9519446; doi:10.1038/s41564-022-01211-y)
Supplement: SourceData_ExtendedData_fig4 [file EMS151388-supplement-SourceData_ExtendedData_fig4.xlsx]

## Sheet: Extended data 4a
		tubulin			CPSF3-OE
	CPSF3-1	1.04876	1.00604	0.945198	5.47182	5.5868	5.86455
	CPSF3-2	0.976255	1.06093	0.962815	7.25343	7.15357	6.95796

## Sheet: Extended data 4b
		AN14353		% of maximum					AN14353	% of maximum
		[uM]	CPSF3-OE						[uM]	WT
		-0.154902	0	2	-2				0	4	-4
		-0.632023	-3	-5	-3				-0.477121	4	8
		-1.10914	-1	-1	-3				-0.954243	3	0
		-1.58627	-2	-1	0				-1.43136	4	7
		-2.06339	8	6	3				-1.90848	0	0
		-2.54051	27	29	22				-2.38561	3	7
		-3.01763	78	85	84				-2.86273	7	16
		-3.49475	95	99	104				-3.33985	58	58
		-3.97187	97	104	105				-3.81697	101	103
		AN16109		% of maximum					AN16109	% of maximum
		[uM]	CPSF3-OE						[uM]	WT
		-0.154902	-1	-1	2				0	0	0
		-0.632023	4	4	5				-0.477121	0	4
		-1.10914	10	12	8				-0.954243	4	1
		-1.58627	47	42	37				-1.43136	1	3
		-2.06339	91	84	93				-1.90848	13	13
		-2.54051	100	100	100				-2.38561	75	87
		-3.01763	100	100	106				-2.86273	98	87
		-3.49475	104	100	109				-3.33985	97	94
		-3.97187	100	104	113				-3.81697	80	95
		AN14817		% of maximum					AN14817	% of maximum
		[uM]	CPSF3-OE						[uM]	WT
		-0.154902	1	1	-2				0	1	-1
		-0.632023	3	2	3				-0.477121	3	5
		-1.10914	7	7	1				-0.954243	8	-3
		-1.58627	43	47	43				-1.43136	-3	-2
		-2.06339	102	96	109				-1.90848	13	12
		-2.54051	105	105	101				-2.38561	79	77
		-3.01763	109	105	102				-2.86273	92	100
		-3.49475	100	100	105				-3.33985	92	88
		-3.97187	97	104	99				-3.81697	107	99
		AN15129		% of maximum					AN15129	% of maximum
		[uM]	CPSF3-OE						[uM]	WT
		-0.154902	3	2	-5				0	0	0
		-0.632023	40	43	32				-0.477121	-5	2
		-1.10914	111	100	106				-0.954243	21	12
		-1.58627	109	119	114				-1.43136	89	84
		-2.06339	103	106	110				-1.90848	109	101
		-2.54051	108	99	105				-2.38561	107	104
		-3.01763	103	107	106				-2.86273	118	123
		-3.49475	106	104	109				-3.33985	128	110
		-3.97187	105	108	109				-3.81697	106	107
		AN15532		% of maximum					AN15532	% of maximum
		[uM]	CPSF3-OE						[uM]	WT
		-0.154902	1	-1	0				0	1	-1
		-0.632023	0	-4	-3				-0.477121	4	4
		-1.10914	-1	2	-1				-0.954243	-3	1
		-1.58627	7	4	8				-1.43136	2	4
		-2.06339	47	50	55				-1.90848	2	0
		-2.54051	100	85	99				-2.38561	22	25
		-3.01763	100	95	107				-2.86273	98	97
		-3.49475	97	94	106				-3.33985	105	101
		-3.97187	97	103	106				-3.81697	84	115
		AN11736		% of maximum					AN11736	% of maximum
		[uM]	CPSF3-OE						[uM]	WT
		-0.154902	1	0	-1				0	1	-1
		-0.632023	2	0	-1				-0.477121	1	2
		-1.10914	0	3	-1				-0.954243	-1	-2
		-1.58627	11	7	8				-1.43136	-1	1
		-2.06339	39	34	32				-1.90848	3	0
		-2.54051	81	87	89				-2.38561	46	37
		-3.01763	91	96	104				-2.86273	88	74
		-3.49475	100	105	109				-3.33985	98	100
		-3.97187	100	97	101				-3.81697	97	94
		AN14667		% of maximum					AN14667	% of maximum
		[uM]	CPSF3-OE						[uM]	WT
		1.90309	0	-2	2				1.30103	-1	1
		1.60206	27	22	19				1		0
		1.30103	59	44	63				0.69897	43	45
		1	89	75	90				0.39794
		0.69897	108	116	114				0.09691
		0.39794	102	108	105				-0.20412	91	104
		0.09691	97	104	104				-0.50515	101	112
		-0.20412	111	105	113				-0.80618	112
		-0.50515	102	98	104				-1.10721	106	104

## Sheet: Extended data 4c
		AN16109		% of maximum					AN16109	% of maximum
		[uM]	TcCBP KO						[uM]	WT
		1.30103	0	1	-1				0	0	0
		1	3	3	3				-0.477121	0	4
		0.69897	9	10	11				-0.954243	4	1
		0.39794	57	48	50				-1.43136	1	3
		0.09691	126	78	124				-1.90848	13	13
		-0.20412	111	111	116				-2.38561	75	87
		-0.50515	108	87	110				-2.86273	98	87
		-0.80618	89	73	95				-3.33985	100	100
		-1.10721	97	79	101				-3.81697	100	100
		AN14817		% of maximum					AN14817	% of maximum
		[uM]	TcCBP KO						[uM]	WT
		1.30103	0	-1	1				0	1	-1
		1	-1	2	1				-0.477121	3	5
		0.69897	5	4	3				-0.954243	8	-3
		0.39794	36	37	37				-1.43136	-3	-2
		0.09691	72	98	94				-1.90848	13	12
		-0.20412	111	118	132				-2.38561	79	77
		-0.50515	102	120	122				-2.86273	92	100
		-0.80618	89	103	105				-3.33985	92	88
		-1.10721	85	106	107				-3.81697	107	99
		AN15532		% of maximum					AN15532	% of maximum
		[uM]	TcCBP KO						[uM]	WT
		1.30103	0	0	0				0	1	-1
		1	0	1	0				-0.477121	4	4
		0.69897	3	2	0				-0.954243	-3	1
		0.39794	3	1	2				-1.43136	2	4
		0.09691	9	13	9				-1.90848	2	0
		-0.20412	37	37	36				-2.38561	22	25
		-0.50515	65	63	67				-2.86273	98	97
		-0.80618	76	70	91				-3.33985	105	101
		-1.10721	99	89	104				-3.81697	84	115
		AN15129		% of maximum					AN15129	% of maximum
		[uM]	TcCBP KO						[uM]	WT
		1.30103	2	-1	-1				0	0	0
		1	5	3	4				-0.477121	-5	2
		0.69897	28	23	23				-0.954243	21	12
		0.39794	80	92	91				-1.43136	89	84
		0.09691	90	96	97				-1.90848	109	101
		-0.20412	92	90	80				-2.38561	107	104
		-0.50515	86	99	87				-2.86273	100	100
		-0.80618	86	108	101				-3.33985	100	110
		-1.10721	97	100	81				-3.81697	106	107
		AN11736		% of maximum					AN11736	% of maximum
		[uM]	TcCBP KO						[uM]	WT
		1.30103	0	0	-1				0	1	-1
		1	0	0	-2				-0.477121	1	2
		0.69897	3	-1	2				-0.954243	-1	-2
		0.39794	4	3	3				-1.43136	-1	1
		0.09691	33	26	23				-1.90848	3	0
		-0.20412		55	51				-2.38561	46	37
		-0.50515	94	64	67				-2.86273	88	74
		-0.80618	91	87	75				-3.33985	98	100
		-1.10721	106	88	92				-3.81697	97	94

## Sheet: Extended data 4d
		[uM]	AN11735					[uM]	AN14557					[uM]	AN14630
		-0.39794	6	5	7			-0.39794	7	8	6			-0.39794	1	1	1
		-1.17609	9	9	6			-1.17609	9	8	6			-1.17609	36	37	37
		-1.95424	10	7	10			-1.95424	12	11	8			-1.95424	49	48	57
		-2.73239	30	23	29			-2.73239	46	43	36			-2.73239	81	67	72
		-3.51054	107	86	96			-3.51054	91	87	86			-3.51054
		-4.2887	105	81	102			-4.2887	91	94				-4.2887
		-5.06685	95	92	88			-5.06685		97				-5.06685	111	100	101
		-5.845	99	85	96			-5.845		94				-5.845	81	102	99
		-6.62315	100	97	96			-6.62315		104				-6.62315	84	110	87
		[uM]	AN14577					[uM]	AN10443					[uM]	AN11622
		-0.39794	14	22	20			-0.39794	9	0	0			-0.39794	13	14	10
		-1.17609	88	96	110			-1.17609	17	14	14			-1.17609	30	29	25
		-1.95424	104	75	68			-1.95424	55	56	44			-1.95424
		-2.73239	72	71	66			-2.73239	91	104	105			-2.73239	112		117
		-3.51054	120	110	73			-3.51054	92	105	106			-3.51054	109		105
		-4.2887						-4.2887		92				-4.2887	95	97	110
		-5.06685	111	108	115			-5.06685	109	102	110			-5.06685	110	116	118
		-5.845	127	99	95			-5.845	102	94	115			-5.845	119	123	105
		-6.62315	136	104	91			-6.62315	82	117	118			-6.62315	114	121	97
