# Supplementary material for: Discovery of an Orally Active Benzoxaborole Prodrug Effective in the Treatment of Chagas Disease in Non-human Primates
Source: Nat Microbiol. Author manuscript; Available in PMC 2022 Oct 3. (PMC9519446; doi:10.1038/s41564-022-01211-y)
Supplement: SourceData_Fig1 [file EMS151388-supplement-SourceData_Fig1.xlsx]

## Sheet: Fig 1.b
	Fig 1b. Fluorescence intensity of the feet of mice infected with tdTomato-expressing T. cruzi and treated with AN14353
	AN14353
	mg/kg	40	25	12.5	3.2	0.8	0
		476.287	55.641	977.38	1642.23	2912.58	1719.38
		738.529	1126.12	456.494	2070.53	793.867	2040.08
		600.262	448.947	1102.84	1949.82	2839.96	884.653
		248.721	916.608	556.736	1183.07	1665.84	1033.42
		316.007	1396.88	-13.5	248.014	1203.27	1719.58
		101.266	668.984	-118.351	552.805	1103.88	3502
		60.364	929.571	985.773	1244.24	2856.26	314.94
		606.328	108.988	248.191	574.14	2240.91	1380.47
		-64.774	109.734	312.197	807.758	2906.13
		95.588	3.898	-170.676	439.535	796.921

## Sheet: Fig 1.c
	Fig 1c. Bioluminiscence signal of the feet of mice infected with Luciferase expresssing T. cruzi and treated with AN14353
	dpi	AN14353						untreated
	0	38900	50000	58900	53200	27400	49600	56500	16900
	6	16800	26800	41700	19800	27400	55100	41900	13300
	12	53200	26000	25400	27200	20400	32200	105000	37300
	24	28700	38600	17100	17600	12200	16200	98100	45100
	30	38600	26900	29300	28500	15800	33500	135000	51000
	48	13500	15700	12600	12800	9070	11900	562000	170000
	72	90400	76200	47100	14600	38700	41000	1510000	782000

## Sheet: Fig 1.d
	Fig 1d. Parasite Equivalents/50ng of DNA of skeletal muscle of mice treated with AN14353
	AN14353
	mg/kg	10	25	untreated	naive
		0.0482929	0	295.315	0.0193583
		0	0.00184673	17.06
		0	0.0154492	1521.68
		0.00752147	0.00368989	8361.75

## Sheet: Fig 1.e
Fig 1e. Parasite Equivalents/50ng of DNA of skeletal muscle of IFNg KO mice treated with AN14353
	AN14353	Untreated	naive
	0.00326842	31.0262	0.00447794
	0.00420903	36.2944	0.0266497
	0.00265296	1.30032	0.00741433
	0.000621805	0.949757
	0.000876827
	0.00109836
	0.000197282
	0.0133474
	0.00201095
