# Supplementary material for: Discovery of an Orally Active Benzoxaborole Prodrug Effective in the Treatment of Chagas Disease in Non-human Primates
Source: Nat Microbiol. Author manuscript; Available in PMC 2022 Oct 3. (PMC9519446; doi:10.1038/s41564-022-01211-y)
Supplement: SourceData_Fig2 [file EMS151388-supplement-SourceData_Fig2.xlsx]

## Sheet: Fig 2.a
	AN14353		% of maximum						AN14353		% of maximum
	[uM]	extracellular							[uM]	intracellular
	-1.89279	-6	3	-5					-0.823909	0	5	-5
	-2.59176	4	-5	6					-1.12494	-6	7	0
	-3.29073	13	11	24					-1.42597	5	0	-6
	-3.9897	27	42	53					-1.727	3	3	1
	-4.68867	65	77	95					-2.02803	29	27	24
	-4.9897								-2.32906	60	61	55
	-5.29073	89	104	110					-2.63009	93	88	81
	-5.59176	100	100	100					-2.93112	100	108	86
									-3.23215	92	98	96
									-3.53313	100	100	100
	AN14667		% of maximum						AN14667		% of maximum
	[uM]	extracellular							[uM]	intracellular
	1.60206	8	2	5					1.60206	0	0
	1.30103	24	19	10					1.30103	-1	1
	1	15	20	22					1	-1	0
	0.69897	39	38	42					0.69897	43	45
	0.39794	70	60	71					0.39794	66	60
	0.09691	74	77	79					0.09691	86	82
	-0.20412	92	84	113					-0.20412	91	104
	-0.50515	124	91	104					-0.50515	102	112
	-0.80618	103	96	91					-0.80618	112
	-1.10721	100	100	100					-1.10721	106	104

## Sheet: Fig 2.c
	AN14353		% of maximum					AN14353	% of maximum
	[uM]	TcCBP KO						[uM]	WT
	0.30103	1	-4	3				0	4	-4
	0	11	2	8				-0.477121	4	8
	-0.30103	1	1	9				-0.954243	3	0
	-0.60206	14	11	5				-1.43136	4	7
	-0.90309	20	18	16				-1.90848	0	0
	-1.20412	31	40	33				-2.38561	3	7
	-1.50515	54	51	59				-2.86273	7	16
	-1.80618	101	104	95				-3.33985	58	58
	-2.10721	106	104	96				-3.81697	101	103
	-2.40824	101	104	101				-4.21442	100	100
	-2.70927	100	100	102

## Sheet: Fig 2.d
	Amastigotes
		AN15368			AN14667
	WT	0.696	0.666	0.714	5.454	5.25	5.388
	TcCBP KO	1.4368	1.4432	1.3408	0.11088	0.09984	0.10144
	Epimastigotes
		AN15368			AN14667
	WT	0.124522	0.124356	0.130819	0.28239	0.280668	0.280899
	TcCBP KO	0.41893	0.398107	0.376977	0.009784	0.009803	0.009218
