# Supplementary material for: Discovery of an Orally Active Benzoxaborole Prodrug Effective in the Treatment of Chagas Disease in Non-human Primates
Source: Nat Microbiol. Author manuscript; Available in PMC 2022 Oct 3. (PMC9519446; doi:10.1038/s41564-022-01211-y)
Supplement: SourceData_Fig3 [file EMS151388-supplement-SourceData_Fig3.xlsx]

## Sheet: Fig 3.a
	Fig. 3a. Parasite proliferation index of footpads infected with tdTomato-expressing T. cruzi
	untreated	AN16109	AN15368	AN15226	AN15078	AN15159	AN15192	AN15129	AN14471	AN14473	AN14353	BNZ
	91.3112	-2.97992	9.60274	27.9658	33.19	52.7092	20.1436	41.988	13.2168	67.4684	-18.8913	50.9836
	68.2505	4.60633	-13.5177	17.6513	20.4855	58.9737	50.9012	64.2465	29.3359	144.043	-2.99235	55.686
	109.057	35.5739	-3.40766	65.8994	14.0442	37.6451	17.9849	60.3874	65.9006	62.0635	31.3614	-21.6528
	105.831	29.3509	18.2464	44.5139	9.53559	10.806	19.4015	48.8643	44.7291	55.4195	4.12628	-21.1654
	141.834	52.806	-34.3716	88.9223	16.5501	41.5335	28.0196	54.7167	151.27	89.6766	1.85054	23.5985
	99.7835	35.2668	-61.2376	82.1401	25.0063	36.8699	19.6992	6.33966	115.128	99.0395	17.0807	6.45928
	71.7659	33.3379	16.2747	33.9952	45.1538	58.0504	27.1069	53.0875	46.9415	63.9678	45.9076	46.7028
	100.562	35.0269	-0.50571	57.2369	40.5633	37.718	16.0559	6.80458	45.1185	120.685	24.7396	1.26631
	75.153	26.3398	-23.2696	79.0639	31.2892	27.0343	12.4868	12.6365	126.959	91.5089	19.0732	29.5638
	136.453	26.8329	-8.47057	91.0235	4.95841	13.508	21.9286	17.5347	223.991	72.1015	29.9031	25.0926

## Sheet: Fig 3.b
	Fig. 3b. Parasite equivalent/ 50 ng of DNA of skeletal muscle of mice treated for 40 days
	AN14817	AN15129	AN15368	AN14353	Untreated	Naive
	0.00724553	0.0165043	0.0149866	0.0325512	6.73686	0.00463608
	0.00351444	0.0139428	0.123515	0.00217634	24.5627	0.000211228
	0.014536	0.0251654	0.0867524	6.96132e-05	188.162	0.000573857
	0.171515	0.00916511	0.0612864	0.0311931	42.7987
	0.124684	0.00538932	0.0181995	0.00338889	276.168
	0.0889308	0.10438	0.31626	0.0111797	8026.38
	0.00382793	0.00323493	0.0040757	0.0067447	5142.08
	0.0341473	56.2167			29.0195

## Sheet: Fig 3.c
	Fig. 3c. Parasite equivalent/ 50 ng of DNA of skeletal muscle of mice treated for 20 days
	AN16109	AN15368	AN14817	AN14353	Untreated	Naive
	0.0541303	6.18933	0.587705	0.0714675	24189.8	0.0926169
	0.00790231	0.321884	0.421137	1.14335	1039.41	0.0390646
	0.122837	0.322562	0.291598	0.689547	16200	0.00553822
	0.0367358	0.452504	0.397345	1.27197	254.44
	0.113742	0.604607	0.303728	3.39351	1204.96
	0.266917	0.123352		0.892767	14424.3

## Sheet: Fig 3.d
	Fig 3.d Bioluminiscence signals of mice treated with different doses of AN15368
	dpi	untreated							AN15368_1mg					AN15368_2.5mg					AN15368_5mg
	13	724300000	293400000	426700000	127200000				491900000	140000000	534700000	529900000	71550000	520400000	291800000	102300000	496800000	300500000	378000000	340800000	129100000	395900000	232500000
	15	321500000	134200000						219500000	241200000	187600000	67390000		85430000	73110000	99750000	152300000	76950000	8923000	11990000
	17	303600000	290100000	276600000	191900000	383800000	443300000	314600000	311800000	103800000	186100000	205500000		168900000	78510000	68560000	14340000		5910000	57910	2063
	19	375600000	344100000	239900000	434900000	710600000	268000000		116100000	198300000	37790000	119200000		29400000	22400000	35610000	24370000		2040000
	21	290500000	264100000	187800000	263800000	375900000	466500000		5394000	30810000	17840000	42200000		4895000	11540000	2746000	2686000		4268000	81790	1434000	21220
	25	242800000	371000000	365100000	182900000	941100000	623300000	374100000	8206000	2697000	352800	1912000		343600	22500	109700	13510		491000	153400	148000
	28	232800000	155500000	95100000	841400000	465500000	711400000		11310000	9960000	991700	18700000		21220	30880	44100	35420		13270	10530	21670	16260
	33	97300000	107000000	895500000	417100000				2216000	185400	1024000	2579000		177200	47470	266700			14280	31150	14490

## Sheet: Fig 3.e
	Fig. 3e. Parasite equivalent/ 50 ng of DNA of skeletal muscle of mice treated for 40 days with 2.5 mg/kg
	Naive	AN16109	AN15368	Untreated
	1.56505	0.163744	0.245207	11362290
	0.114532	1.45521	0.0232931	7420.59
	0.0298395	0.0440659	2.23743
		0.0652424	0.146612
		0.223042	0.707397
		0.23453	0.0740871
		0.468049	0.066864
		0.0190691
