# Supplementary material for: Discovery of an Orally Active Benzoxaborole Prodrug Effective in the Treatment of Chagas Disease in Non-human Primates
Source: Nat Microbiol. Author manuscript; Available in PMC 2022 Oct 3. (PMC9519446; doi:10.1038/s41564-022-01211-y)
Supplement: SourceData_Fig4 [file EMS151388-supplement-SourceData_Fig4.xlsx]

## Sheet: Fig 4.c
	date	Tc1 (3)	Tc2 (6)	Tc3 (11)	Tc4 (16)	Tc5 (22)	Tc7 (27)	Tc8 (31)	Tc11 (35)	Tc17 (51)	Kn107 (20)	G10 (36)	Tc lysate (50)	GFP (58)
T19	2017-09-13	4561.8	786	-22.8	35.3	-9.5	2389.8	14652	292.3	1360	5.3	45.3	2591.5	58.5
T19	2017-11-17	2671.5	364.3	25	39.3	-11.5	1520.3	12143.5	154	1317.5	7	2.8	1854.3	-25
T19	2017-12-06	2769	433.8	-25.8	11.8	33.5	1546.5	12008.3	211.8	1420.3	21.8	38	1538.8	27
T19	2017-12-20	2355.8	410.8	34.8	99	41	1365.3	9274	116	1322.5	36.8	-55.8	1584	-24.3
T19	2018-01-09	3757.5	565.5	64.8	81	-22	1442.3	13021.3	357	2026	76	36.5	2194.3	103.5
T19	2018-01-23	4009.3	590.8	-15	80	19.8	2161.8	13766.8	289	2186	214.8	14.8	2937.3	-17.8
T19	2018-02-27	2826	413.5	17.5	111	6.8	1831.8	11208.3	163.8	1943.5	-14.5	83	1833	-110.5
T19	2018-03-28	1762.3	386.3	60	6	32.5	1344.3	8779.3	66.5	1378	5.5	-25.5	1572	-15.8
T19	2019-02-19	1092.5	189.8	63.8	9	22	910.3	5960	51	927	9.8	-6.3	1211.8	-19
T19	2020-06-18	454.3	7.3	76.3	6	2	373.3	3159.8	48.5	793	15	-46.3	640.8	-50.3
T19	2021-05-20	42.3	-7.8	3.8	-20.3	1.5	293.3	1814	133.3	399.3	65.5	11	384.5	-25.5
C3	2017-09-13	695.5	0.5	729.5	19.5	237	1600.8	13271.3	72.8	39688.8	1723.5	62.3	3892.5	40
C3	2017-11-17	355.5	25.8	291.8	32	85.5	746.5	6220	31.8	27455.3	608	-19.5	2674.8	89.8
C3	2017-12-06	847	-39.5	806	-6.5	230.5	2096.5	15244.5	77	38972.8	1537.3	18	4689	69
C3	2017-12-20	711.5	-57	628	-10.5	260.8	1719	13818.3	116.5	38347.3	1342.3	19	4269.8	117.3
C3	2018-01-09	992.5	-76.8	1127	37.5	234	1695.5	13384.3	52	37495.8	1107.5	5	4431.8	-11
C3	2018-01-23	1994.5	27.8	2833.5	12.5	411.5	2533	18784.8	97.5	40196.5	2307.5	27.8	6277.5	-80.8
C3	2018-02-27	1047.5	-48	1610	19.5	345.5	1900	14230	15.8	39739.5	1473	-11.8	4528	-28.3
C3	2018-03-28	494	-30.3	1046.8	125.3	171.8	1325.5	10827.8	18.5	37490	937	8.3	4099.8	15.8
C3	2019-02-19	689	19.5	2149	54	218.8	2073.5	15774.5	15.5	37625.8	2441.5	-37.5	4476.8	127.8
C3	2019-08-28	939.3	-43	1123.5	24	316	1663.8	12003	15.5	29969.8	1172.3	58.5	3367.8	19.3
	Fig 4c. IgG responses to recombinant T. cruzi proteins pre and post treatment for treated animal T19 and control animal C3
