# Supplementary material for: Discovery of an Orally Active Benzoxaborole Prodrug Effective in the Treatment of Chagas Disease in Non-human Primates
Source: Nat Microbiol. Author manuscript; Available in PMC 2022 Oct 3. (PMC9519446; doi:10.1038/s41564-022-01211-y)
Supplement: SourceData_Fig5 [file EMS151388-supplement-SourceData_Fig5.xlsx]

## Sheet: Fig 5.a
	AN15368		% of maximum					AN15368	% of maximum
	[uM]	CPSF3-OE						[uM]	WT
	-0.154902	0	-1	1				0	-3	3
	-0.632023	0	-2	-2				-0.477121	-1	-5
	-1.10914	5	3	2				-0.954243	-6	-2
	-1.58627	22	18	15				-1.43136	-8	-4
	-2.06339	66	63	60				-1.90848	-1	5
	-2.54051	99	96	107				-2.38561	16	14
	-3.01763	91	101	103				-2.86273	93	80
	-3.49475	89	97	99				-3.33985	92	91
	-3.97187	94	89	105				-3.81697	100	102

## Sheet: Fig 5.c
		T.cruzi CL Brener	African green monkey	unmapped
Benznidazole	0hpt	17	52	31
	12hpt	14	61	25
	24hpt	12	62	27
AN14353	0hpt	14	60	26
	6hpt	5	63	32
	12hpt	2	62	35
	24hpt	1	77	22

## Sheet: Fig 5.d
	AN15368		% of maximum					AN15368		% of maximum
	[uM]	CPSF3-mutant						[uM]	WT
	1.30103	-4	-2	5				1.20412	1	-4	3
	1	-6	-2					0.60206		-2	-2
	0.69897	2		-5				0	-4	3	2
	0.39794		-6	-6				-0.60206	8	-2	-4
	0.09691		3	1				-1.20412	6	-4	1
	-0.20412	7		-4				-1.80618	0	17	14
	-0.50515	97	106	96				-2.40824	71	105	124
	-0.80618	96	123	105				-3.0103	77	108	113
	-1.10721	92	97	122				-3.61236		95	93

## Sheet: Fig 5.e
	AN15368		% of maximum					AN15368	% of maximum
	[uM]	TcCBP KO						[uM]	WT
	1.30103	0	1	-1				0	-3	3
	1	3	3	3				-0.477121	-1	-5
	0.69897	9	10	11				-0.954243	-6	-2
	0.39794	57	48	50				-1.43136	-8	-4
	0.09691	126	78	124				-1.90848	-1	5
	-0.20412	111	111	116				-2.38561	16	14
	-0.50515	108	87	110				-2.86273	93	80
	-0.80618	89	73	95				-3.33985	100	100
	-1.10721	97	79	101				-3.81697	100	100

## Sheet: Fig 5.b
	AN14353		% of maximum				AN14353	% of maximum
	[uM]	CPSF3-OE					[uM]	WT
	-0.154902	0	2	-2			0	4	-4
	-0.632023	-3	-5	-3			-0.477121	4	8
	-1.10914	-1	-1	-3			-0.954243	3	0
	-1.58627	-2	-1	0			-1.43136	4	7
	-2.06339	8	6	3			-1.90848	0	0
	-2.54051	27	29	22			-2.38561	3	7
	-3.01763	78	85	84			-2.86273	7	16
	-3.49475	95	99	104			-3.33985	58	58
	-3.97187	97	104	105			-3.81697	101	103
	AN16109						AN16109
	[uM]	CPSF3-OE					[uM]	WT
	-0.154902	-1	-1	2			0	0	0
	-0.632023	4	4	5			-0.477121	0	4
	-1.10914	10	12	8			-0.954243	4	1
	-1.58627	47	42	37			-1.43136	1	3
	-2.06339	91	84	93			-1.90848	13	13
	-2.54051	100	100	100			-2.38561	75	87
	-3.01763	100	100	106			-2.86273	98	87
	-3.49475	104	100	109			-3.33985	97	94
	-3.97187	100	104	113			-3.81697	80	95
	AN14817						AN14817
	[uM]	CPSF3-OE					[uM]	WT
	-0.154902	1	1	-2			0	1	-1
	-0.632023	3	2	3			-0.477121	3	5
	-1.10914	7	7	1			-0.954243	8	-3
	-1.58627	43	47	43			-1.43136	-3	-2
	-2.06339	102	96	109			-1.90848	13	12
	-2.54051	105	105	101			-2.38561	79	77
	-3.01763	109	105	102			-2.86273	92	100
	-3.49475	100	100	105			-3.33985	92	88
	-3.97187	97	104	99			-3.81697	107	99
	AN15532						AN15532
	[uM]	CPSF3-OE					[uM]	WT
	-0.154902	1	-1	0			0	1	-1
	-0.632023	0	-4	-3			-0.477121	4	4
	-1.10914	-1	2	-1			-0.954243	-3	1
	-1.58627	7	4	8			-1.43136	2	4
	-2.06339	47	50	55			-1.90848	2	0
	-2.54051	100	85	99			-2.38561	22	25
	-3.01763	100	95	107			-2.86273	98	97
	-3.49475	97	94	106			-3.33985	105	101
	-3.97187	97	103	106			-3.81697	84	115
	AN15129						AN15129
	[uM]	CPSF3-OE					[uM]	WT
	-0.154902	3	2	-5			0	0	0
	-0.632023	40	43	32			-0.477121	-5	2
	-1.10914	111	100	106			-0.954243	21	12
	-1.58627	109	119	114			-1.43136	89	84
	-2.06339	103	106	110			-1.90848	109	101
	-2.54051	108	99	105			-2.38561	107	104
	-3.01763	103	107	106			-2.86273	118	123
	-3.49475	106	104	109			-3.33985	128	110
	-3.97187	105	108	109			-3.81697	106	107
	AN11736						AN11736
	[uM]	CPSF3-OE					[uM]	WT
	-0.154902	1	0	-1			0	1	-1
	-0.632023	2	0	-1			-0.477121	1	2
	-1.10914	0	3	-1			-0.954243	-1	-2
	-1.58627	11	7	8			-1.43136	-1	1
	-2.06339	39	34	32			-1.90848	3	0
	-2.54051	81	87	89			-2.38561	46	37
	-3.01763	91	96	104			-2.86273	88	74
	-3.49475	100	105	109			-3.33985	98	100
	-3.97187	100	97	101			-3.81697	97	94
	AN14667						AN14667
	[uM]	CPSF3-OE					[uM]	WT
	1.90309	0	-2	2			1.30103	-1	1
	1.60206	27	22	19			1	-1	0
	1.30103	59	44	63			0.69897	43	45
	1	89	75	90			0.39794
	0.69897	108	116	114			0.09691
	0.39794	102	108	105			-0.20412	91	104
	0.09691	97	104	104			-0.50515	101	112
	-0.20412	111	105	113			-0.80618	112
	-0.50515	102	98	104			-1.10721	106	104
